# Supplementary material for: Gene Expression Profiling of Dendritic Cells Reveals Important Mechanisms Associated with Predisposition to Staphylococcus Infections
Source: PLoS One. 2011 Aug 12;6(8):e22147. doi: 10.1371/journal.pone.0022147 (PMC3155527; doi:10.1371/journal.pone.0022147)
Supplement: Table S2 — List of the differentially-expressed genes between resistant and susceptible lines at 0, 3 and 8 hrs by ANOVA of microarray data (FC>1.5, BH1%). (XLS) [file pone.0022147.s002.xls]

## Sheet: DC_Line_BH1_FC1.5
ProbeName	GenbankAccession	HGNC_Approved	FC T0 R/S	FC T3 R/S	FC T8 R/S
A_70_P015121	EE782746	ABI2	1.36367	2.00674	1.53249
A_70_P050076	EE874137	ACAD9	1.44461	1.52318	1.55155
A_70_P053211	EE750218	AP1M2	1.75623	1.87703	1.65045
A_70_P027731	EE764223	APRT	2.10817	1.582	1.63509
A_70_P037711	EE773783	ARID1B	1.47439	1.7081	1.71594
A_70_P032961	CO001033	Arx	1.88663	1.70127	1.32547
A_70_P016736	EE866594	ATXN	1.96423	2.02208	1.88658
A_70_P005176	EE855426	B4GALT3	1.5291	1.5642	1.55069
A_70_P051101	NM_001009444	BCAT1	1.17502	1.17557	1.7964
A_70_P000551	EE847484	BCKDHB	1.72028	1.43492	1.29096
A_70_P065446	EE798739	BCL2A1	1.78896	1.28697	1.50094
A_70_P064891	EE831456	C10orf35	1.55305	1.50066	1.44998
A_70_P065566	EE807619	C1orf54	1.77338	1.62111	1.33061
A_70_P067951	EE824015	C1QB	1.54701	1.63154	2.25547
A_70_P038146	EE830225	C1QTNF6	1.46025	1.9771	1.77092
A_70_P022821	EE824067	C20orf112	1.29389	1.48923	1.69309
A_70_P019721	EE787688	C4BPA	1.97544	1.87533	3.01087
A_70_P032631	EE801376	C5orf13	2.0029	2.2748	1.51197
A_70_P045891	EE773174	CBY1	1.70945	1.82811	1.87714
A_70_P066641	FE023374	CCDC125	1.46955	1.61066	1.95334
A_70_P053686	EE792587	CCNDBP1	1.51701	1.43923	1.71706
A_70_P039351	NM_001009417	CD247	1.35206	1.26697	1.76906
A_70_P010806	EE764150	CDCA7	1.44852	1.5157	1.43188
A_70_P010906	EE835382	CDH3	1.66944	2.60113	3.5502
A_70_P004976	NM_001142510	CDKN1C	1.68717	1.57446	1.7649
A_70_P059323	CD286830	CLDN4	2.65569	2.0893	3.53292
A_70_P013486	DY498156	CLDN5	2.39345	1.86611	3.26727
A_70_P032206	FE033818	CMAH	1.49382	1.31761	1.52586
A_70_P065896	EE791412	CMBL	2.0733	2.01179	2.2546
A_70_P004421	EE773228	CTNNBIP1	1.21497	1.75117	1.20144
A_70_P030336	NM_001077210	CYP2J	1.66244	1.54999	1.16583
A_70_P045186	EE790707	CYP2J2	1.79279	1.60114	1.33584
A_70_P048781	EE751484	DAAM1	1.62467	2.03705	1.43915
A_70_P046961	EE781131	DECR1	1.40167	1.27452	1.93174
A_70_P032271	FE025128	DLGAP5	1.61117	1.47503	1.15386
A_70_P006486	EE825210	E2F2	1.42492	1.72964	1.24327
A_70_P059661	DQ239634	EGR1	1.78554	1.21674	1.53509
A_70_P063516	FE036218	ELF3	1.50321	2.18751	2.36449
A_70_P007051	FE036016	EPB41L4A	1.53511	1.61415	1.84632
A_70_P049436	EE785395	FAM107B	1.78728	1.55619	2.10273
A_70_P017816	EE811408	FAM118A	1.22932	1.52736	1.28859
A_70_P005921	CO202391	FAM162A	1.79257	1.77393	1.62887
A_70_P058156	EE834886	FAM60A	1.29065	1.24699	1.511
A_70_P006221	EE793518	FAM69A	3.02907	3.01478	4.43404
A_70_P010826	EE786199	FBP1	1.67105	1.48994	2.52138
A_70_P034461	EE821928	FNBP1	1.32291	1.37019	1.62418
A_70_P027011	CN824409	GGTA1	1.46292	1.6498	2.53612
A_70_P016856	NM_001009780	GJB2	2.24516	2.21711	1.63446
A_70_P016726	CN823517	GPM6B	1.92867	1.58463	2.75606
A_70_P044611	FE022982	HISPPD2A	1.46914	1.27994	1.66436
A_70_P069261	EE750279	HSPA2	1.68127	1.57445	1.40199
A_70_P034986	FE030618	HTR6	1.70063	1.99409	1.48623
A_70_P025771	FE023193	IDO1	1.32995	1.74884	2.57569
A_70_P041321	AF024645	IgA	8.04205	5.21887	5.48739
A_70_P026671	EE748059	IgA/M	6.90412	5.21464	6.00174
A_70_P045736	EE793564	IL12RB1	1.59784	2.43198	2.10474
A_70_P053981	EE797546	IQCB1	1.52873	1.55673	1.76289
A_70_P042061	EE864115	KANK1	1.87164	1.94222	1.33694
A_70_P033446	EE858725	KCTD1	1.31789	1.81791	1.31507
A_70_P019151	EE782590	LAMA3	2.77977	2.13742	2.57959
A_70_P043536	EE859153	LDLRAD3	1.45813	1.65116	2.73118
A_70_P020366	EE778361	LDOC1L	1.54689	1.69663	1.54522
A_70_P039651	NM_001009274	LOC443255	1.59282	1.62403	1.72163
A_70_P043301	EE861328	LOC524974	1.48564	2.3604	1.91527
A_70_P054671	EE765024	LOC781337	1.57373	1.47824	1.76881
A_70_P043751	FE028439	LOC784517	2.07951	1.98212	2.0067
A_70_P057556	EE831432	LOC786469	1.46947	1.51851	1.8561
A_70_P023691	EE871745	LOC790411	2.13621	2.11059	1.65778
A_70_P058211	EE836035	LTF	1.76512	2.09897	1.56464
A_70_P016801	M32495	LYZ2A	2.23908	2.12184	2.03335
A_70_P063431	FE030847	MAGI3	1.5134	1.49941	1.53966
A_70_P050681	EE792909	MGC126945	1.49949	1.40512	2.43395
A_70_P056847	M34674	MHC1	5.48782	2.93462	4.41389
A_70_P006416	EE782850	MMP12	3.84566	2.85648	2.53363
A_70_P037411	EE798177	MT1	1.95427	2.64237	1.93582
A_70_P021486	EE837472	MTG1	1.5642	1.49377	1.71512
A_70_P055766	EE842349	MXRA7	1.68192	2.30981	2.9379
A_70_P030411	NM_001009426	MYC	1.45558	1.51429	1.29972
A_70_P051317	NM_001009479	NPPC	1.89969	2.54702	2.33977
A_70_P001091	FE027551	NUDT15	2.0492	1.89949	2.5699
A_70_P025861	FE023464	OR4X1	1.57539	1.8835	1.47801
A_70_P034921	EE798160	PAIP2B	1.5503	1.88483	1.83011
A_70_P050741	EE861860	PALLD	1.50562	1.38977	1.27106
A_70_P037481	EE806284	Pcdha6	1.81122	2.44732	1.40387
A_70_P052401	DY510044	PNPLA8	1.79055	1.85538	1.81786
A_70_P055056	EE768552	PRG3	4.03548	3.83186	2.56277
A_70_P070606	EE805919	PTDSS2	1.38611	1.48159	1.51655
A_70_P035086	EE860423	RASGRP1	1.8368	2.1564	2.12244
A_70_P050706	EE800761	RN28S1	1.67239	1.78416	1.50273
A_70_P016051	FE025124	RPL22L1	1.62479	1.31737	1.4358
A_70_P007091	EE810010	RPL35	1.66737	1.69797	1.50751
A_70_P014846	CN821979	RUNDC3B	1.51649	1.52034	1.57298
A_70_P031021	EE830529	SERPINB6	1.36939	1.74719	1.52596
A_70_P054656	EE764907	SSRP1	4.64482	4.74183	3.21116
A_70_P056616	EE798482	STAMBP	1.86532	1.59187	1.70995
A_70_P058176	EE835615	STK39	1.64511	1.97406	2.27971
A_70_P027226	CN822495	TAGLN3	1.3146	1.59826	1.7283
A_70_P034616	EE772219	TBC1D4	1.36842	1.54264	1.70587
A_70_P009001	FE025645	THOC7	1.51457	1.41889	1.32487
A_70_P069431	EE778772	TRAF4	1.4895	1.49692	1.89933
A_70_P066136	EE847713	TRIM2	2.19328	2.606	1.97164
A_70_P062601	EE784939	TST	1.53377	1.76908	1.76398
A_70_P019896	EE823241	UQCRQ	2.40802	2.45413	2.27341
A_70_P045016	FE021015	WNT2B	2.06608	2.05832	2.8721
A_70_P036876	EE772334	ZNF25	1.53692	1.46506	1.42667
A_70_P002491	XM_001787719.2	ZNF813	1.66968	1.50095	1.3088
A_70_P045796	EE794218	IRF4	-1.02514	1.5368	1.86208
A_70_P034661	EE780305	h-hook1	-1.57384	1.01957	-1.88779
A_70_P011691	DY495094	ADAMTS2	-1.53482	-1.41096	-2.10845
A_70_P051241	NM_001009775	ADORA3	-2.28107	-1.28343	-1.21661
A_70_P005806	EE822916	AZI2	-2.25541	-2.18047	-2.3896
A_70_P029226	EE823729	BAT5	-1.41472	-1.61181	-1.30629
A_70_P046331	EE749216	BIN2	-1.56124	-1.30038	-1.37746
A_70_P010641	EE784602	C5orf32	-1.53242	-1.35799	-1.40528
A_70_P046901	EE843318	CD109	-1.44814	-1.52683	-1.84424
A_70_P035356	EE830660	CD300A	-1.86424	-2.3455	-1.72934
A_70_P017521	EE823066	CECR1	-1.95122	-1.97024	-1.96011
A_70_P029091	EE822730	CHST15	-1.3974	-1.67105	-1.56168
A_70_P024651	EE808535	CITED2	-2.13632	-1.91864	-1.27914
A_70_P007866	EE806439	CLCN4	-1.78741	-2.06239	-1.78835
A_70_P058651	EE851359	CRABP1	-2.51715	-1.98843	-1.87005
A_70_P029786	EE831647	CREG1	-2.19875	-1.98512	-2.37733
A_70_P057161	EE825413	CTSF	-1.51128	-1.5713	-1.38744
A_70_P003011	EE829048	CYP27A1	-1.38044	-1.78171	-2.00187
A_70_P061006	EE817611	DERL1	-1.47612	-1.5823	-1.32587
A_70_P038106	EE826336	EFEMP2	-1.63958	-1.90068	-1.83995
A_70_P017236	EE793763	EIF3C	-1.5285	-1.96742	-1.32525
A_70_P037331	EE855465	ETV1	-2.49199	-1.66653	-3.33631
A_70_P009511	EE772814	FAM198B	-2.84121	-3.01379	-5.67742
A_70_P031991	EE850664	FKBP14	-1.35935	-1.30416	-1.95047
A_70_P038056	CU653519	FN1	-1.80937	-1.93262	-1.80381
A_70_P059431	EE781931	GLRX	-1.87153	-1.65801	-1.90759
A_70_P059016	DY511001	GM2A	-2.15288	-2.23672	-2.04804
A_70_P017881	FE033937	GPNMB	-3.29385	-3.50244	-2.8994
A_70_P017531	EE830602	GPR108	-1.53653	-1.53975	-1.13335
A_70_P038386	DY505462	GRN	-1.51966	-1.59358	-1.33803
A_70_P016556	DQ223552	GSTM3	-2.05218	-2.2675	-2.65642
A_70_P045711	EE793288	HES1	-1.35762	-2.18091	-2.14613
A_70_P030136	NM_001009731	ICAM1	-1.20339	-1.70286	-1.2944
A_70_P005101	EE831562	ICAM3	-1.48898	-1.51068	-1.17915
A_70_P070251	EE815532	IER5	-1.47818	-1.80334	-1.07594
A_70_P046706	EE807200	IKBIP	-1.63792	-1.57901	-2.60671
A_70_P008711	EE808761	IL1RAP	-2.14205	-2.73808	-2.71407
A_70_P028286	DY508931	INO80B	-1.5307	-1.04907	-1.50097
A_70_P017891	EE748738	LCP1	-1.80484	-1.96895	-1.2945
A_70_P054766	EE765370	LHFP	-2.04455	-2.13186	-2.32877
A_70_P020581	EE800629	LILRB4	-1.5052	-1.79245	-1.33669
A_70_P051366	NM_001009332	LPAR1	-1.37783	-1.29013	-2.18864
A_70_P051367	NM_001009332	LPAR1	-1.31426	-1.18779	-1.82749
A_70_P040716	FE029986	MANBA	-1.70941	-1.78537	-1.33542
A_70_P004426	EE795736	MAPRE1	-1.3995	-1.30498	-1.70106
A_70_P006751	CD288377	MFSD2A	-1.40765	-1.43008	-1.88719
A_70_P036071	EE822954	MMP9	-2.18983	-2.37232	-1.38196
A_70_P053351	EE853701	MPZL1	-1.4385	-1.52443	-1.87932
A_70_P067146	EE832344	MPZL1	-1.45348	-1.349	-1.60665
A_70_P008191	EE810711	MYD88	-1.64986	-1.89358	-1.14924
A_70_P069481	EE822585	NAGA	-2.85609	-2.1533	-1.94109
A_70_P050306	EE828043	NCF1	-2.10333	-2.62932	-1.65386
A_70_P044346	FE030223	NEXN	-2.024	-2.54967	-2.78582
A_70_P057166	EE814211	NKG7	-1.67523	-1.64366	-1.37859
A_70_P037401	EE823523	NSMAF	-1.51394	-1.64319	-1.17265
A_70_P030781	EE831037	NUCB1	-1.57901	-1.49171	-1.3142
A_70_P059006	CU655165	OLFML3	-3.0253	-3.07839	-2.44097
A_70_P036226	EE816878	P4HA2	-1.3531	-1.5978	-1.69014
A_70_P028751	EE824619	PDRG1	-1.9164	-2.05867	-1.29806
A_70_P038251	EE828789	PIK3IP1	-3.07771	-1.54887	-1.8767
A_70_P059521	EE822481	PLBD1	-1.62153	-1.88058	-1.2649
A_70_P027601	DY492641	PLIN3	-1.56202	-1.50701	-1.64815
A_70_P033761	EE857251	POSTN	-4.5121	-3.57073	-3.32564
A_70_P030147	NM_001009261	PRND	-2.20817	-2.47242	-2.0809
A_70_P028511	EE840051	PXDN	-3.26979	-2.22014	-2.24972
A_70_P027871	DY501149	QSOX1	-1.69984	-2.15938	-1.72014
A_70_P005831	EE826289	RAB31	-1.43123	-1.61315	-1.39713
A_70_P010696	EE772387	RBM9	-1.85187	-1.47357	-2.20204
A_70_P036551	DY511836	RMND5B	-1.36929	-1.5588	-1.48651
A_70_P036271	DY508988	RNASET2	-1.46902	-1.65678	-1.8043
A_70_P027551	EE747572	RPN2	-1.47072	-1.67298	-1.38515
A_70_P034226	CN822516	S100B	-1.19625	-1.51914	-2.35332
A_70_P046821	EE768685	SCAMP2	-1.71748	-1.76359	-1.17989
A_70_P046571	EE808244	SERINC3	-2.32481	-2.58456	-1.44958
A_70_P068346	EE773591	SGCE	-2.19939	-2.23928	-2.9894
A_70_P054216	EE831089	SIGLEC8	-1.62985	-1.60256	-1.3032
A_70_P017676	EE794178	SLC16A3	-1.47667	-1.74367	-1.21304
A_70_P060686	NM_001142890	SLC25A19	-1.14843	-1.70383	-1.50479
A_70_P018271	EE750266	SND1	-1.64026	-2.03481	-1.20853
A_70_P020341	EE778270	SORL1	-1.66199	-1.65191	-1.67037
A_70_P039531	NM_001009243	STAR	-2.08597	-2.00872	-1.33177
A_70_P022546	EE830163	STX6	-1.97782	-1.85892	-1.16485
A_70_P017181	EE771342	TF	-2.17666	-2.3364	-3.56744
A_70_P057326	EE817352	TINF2	-1.48968	-1.62187	-1.17081
A_70_P020971	EE757971	TM4SF1	-1.95644	-2.47353	-3.55596
A_70_P057056	EE780570	TMEM87B	-3.57034	-3.60094	-7.17606
A_70_P018186	EE825947	TNC	-2.74229	-2.16145	-3.78266
A_70_P066906	EE808558	TOE1	-1.60813	-1.50869	-1.18862
A_70_P022336	EE828448	TRAF3IP2	-1.74258	-1.77974	-1.27394
A_70_P054116	EE809227	TRAF7	-1.448	-1.60745	-1.19137
A_70_P046056	DY513108	TRIM39	-1.53353	-1.85849	-1.28828
A_70_P040646	EE828924	TRIM45	-1.65096	-1.3223	-1.60456
A_70_P016181	EE852061	TXNIP	-2.68435	-2.66386	-1.18676
A_70_P064511	EE810558	VAV1	-1.59437	-1.88659	-1.28829
A_70_P029841	EE819659	WIPI1	-1.41658	-1.42585	-1.53382
A_70_P038186	EE864919	YTHDF2	-1.45369	-1.55796	-1.12062
A_70_P025056	EE746939	ZFYVE26	-2.2405	-1.92588	-1.97112
A_70_P023191	EE860008	ZNF532	-2.06927	-1.63566	-2.24176
