# Supplementary material for: Gene Expression Profiling of Dendritic Cells Reveals Important Mechanisms Associated with Predisposition to Staphylococcus Infections
Source: PLoS One. 2011 Aug 12;6(8):e22147. doi: 10.1371/journal.pone.0022147 (PMC3155527; doi:10.1371/journal.pone.0022147)
Supplement: Table S3 — List of the differentially-expressed genes between the two lines by Volcano plot analysis (FC>1.5) at 0, 3 and 8 h independently. (XLS) [file pone.0022147.s003.xls]

## Sheet: T0
ProbeName	GenbankAccession	HGNC_Approved	FC at T0 R/S
A_70_P028261	EE822639	ABHD4	-1.78846
A_70_P063291	EE857475	ABI1	-1.67758
A_70_P068286	EE813396	ACTN1	-1.55204
A_70_P010401	DY492380	ACTR2	-1.82198
A_70_P051241	NM_001009775	ADORA3	-2.28107
A_70_P029766	EE824806	ALPL	-1.96829
A_70_P044001	FE029056	ANKZF1	1.61394
A_70_P053211	EE750218	AP1M2	1.75623
A_70_P027731	EE764223	APRT	2.10817
A_70_P016736	EE866594	ATXN3	1.96423
A_70_P010306	DY499985	B3GN2	-2.19062
A_70_P000551	EE847484	BCKDHB	1.72028
A_70_P065446	EE798739	BCL2A1	1.78896
A_70_P046331	EE749216	BIN2	-1.56124
A_70_P001626	CN824748	BOLA-NC1	4.93489
A_70_P008766	EE809387	BTK	-1.65988
A_70_P064891	EE831456	C10orf35	1.55305
A_70_P065566	EE807619	C1orf54	1.77338
A_70_P016286	EE784062	C3	-1.55374
A_70_P059846	EE749140	C5orf13	1.65112
A_70_P070866	EE829036	C5orf15	-1.87295
A_70_P010641	EE784602	C5orf32	-1.53242
A_70_P007426	EE804883	CAMKK2	-1.60136
A_70_P067331	EE822112	CAPZB	-1.62679
A_70_P058076	EE832236	CCDC34	1.52725
A_70_P069971	EE773226	CDC42EP5	2.26751
A_70_P017521	EE823066	CECR1	-1.95122
A_70_P038271	EE777409	CEP57	-1.58457
A_70_P021201	DY513633	CHURC1	-1.50412
A_70_P024651	EE808535	CITED2	-2.13632
A_70_P018331	EE820929	CKS2	1.5561
A_70_P065896	EE791412	CMBL	2.0733
A_70_P047826	FE024543	CNOT6L	2.58322
A_70_P059841	DY499279	COL1A2	-3.42452
A_70_P015221	FE024016	COPZ1	3.46002
A_70_P058096	EE832735	COX16	1.66158
A_70_P019861	EE775907	COX7A1	1.81172
A_70_P058651	EE851359	CRABP1	-2.51715
A_70_P030476	DQ239672	CTGF	-3.88983
A_70_P029611	DY493187	CTHRC1	-2.37137
A_70_P045186	EE790707	CYP2j	1.79279
A_70_P048781	EE751484	DAAM1	1.62467
A_70_P032271	FE025128	DLGAP5	1.61117
A_70_P059661	NM_001045875	EGR1	1.78554
A_70_P017236	EE793763	EIF3C	-1.5285
A_70_P016151	DY505648	EIF4H	-1.84834
A_70_P015171	FE023941	ELF2	-1.66779
A_70_P005921	CO202391	FAM162A	1.79257
A_70_P053271	EE779022	FTSJD1	1.54053
A_70_P010521	EE821149	FUNDC1	1.50877
A_70_P006901	EE757451	GJB2	2.67355
A_70_P059431	EE781931	GLRX	-1.87153
A_70_P016726	CN823517	GPM6B	1.92867
A_70_P017531	EE830602	GPR108	-1.53653
A_70_P006041	CF116483	HBP1	-1.77105
A_70_P057541	EE830218	HIST2H2BE	-1.69856
A_70_P009701	EE834426	HMGN3	1.51918
A_70_P034661	EE780305	HOOK1	-1.57384
A_70_P069261	EE750279	HSPA2	1.68127
A_70_P026671	EE748059	IgM	6.90412
A_70_P039706	NM_001009392	IL6	2.02127
A_70_P028286	DY508931	INO80B	-1.5307
A_70_P054706	EE792563	ITFG1	-1.70419
A_70_P050947	NM_001082593	ITGAM	-1.50499
A_70_P018106	DY496632	JAK1	-1.55137
A_70_P045601	EE792726	KCNMB3	-1.61162
A_70_P018176	EE772602	KCTD12	-1.7087
A_70_P036416	DY507316	KLF10	-2.23322
A_70_P038831	NM_001162568	LCAT	1.67683
A_70_P017891	EE748738	LCP1	-1.74577
A_70_P008556	EE753220	LMBRD1	-1.5107
A_70_P006221	EE793518	LOC100295741	3.02907
A_70_P043751	FE028439	LOC100336600	2.07951
A_70_P002156	DY521787	LOC509351	1.57769
A_70_P054671	EE765024	LOC514035	1.57252
A_70_P022151	EE766364	LOC516064	1.53874
A_70_P048841	GO734631	LOC529036	2.0093
A_70_P063671	EE784705	LPP	1.53343
A_70_P016801	M32495	LYZ2a	2.23908
A_70_P063431	FE030847	MAGL3	1.5134
A_70_P046121	EE816583	MRPL28	1.58947
A_70_P066931	EE814570	MRPL30	1.63304
A_70_P021156	EE806644	MSN	-1.68816
A_70_P021486	EE837472	MTG1	1.5642
A_70_P022136	EE865453	MTSS1	-1.59732
A_70_P036560	EE810711	MYD88	-1.84644
A_70_P058666	NM_001035025	MYL2	1.65039
A_70_P069481	EE822585	NAGA	-2.85609
A_70_P045926	EE791449	NDUFB9	1.67997
A_70_P033476	EE808363	NHP2	1.65034
A_70_P071471	EE820080	NPM3	1.56754
A_70_P051317	NM_001009479	NPPC	1.89969
A_70_P030781	EE831037	NUCB1	-1.57901
A_70_P059006	CU655165	OLFML3	-3.0253
A_70_P000106	EE777349	ORC5L	1.61476
A_70_P034921	EE798160	PAIP2B	1.5503
A_70_P050741	EE861860	PALLD	1.50562
A_70_P048776	EE751482	PDCD4	1.6619
A_70_P028751	EE824619	PDRG1	-1.9164
A_70_P039041	EE870265	PHACTR4	-1.56594
A_70_P022321	EE834459	PHC3	-1.54444
A_70_P047331	DY498095	PLA2G16	1.52536
A_70_P059521	EE822481	PLBD1	-1.62153
A_70_P057586	EE834042	PNN	-1.72029
A_70_P033761	EE857251	POSTN	-4.5121
A_70_P020291	EE778034	PPFIA1	-1.60549
A_70_P033276	EE812467	PPIL3	1.70898
A_70_P037391	EE774767	PPP1R3C	2.14275
A_70_P060456	EE810555	PRPF4	-1.53837
A_70_P061716	EE808960	PSEN1	-1.67974
A_70_P027871	DY501149	QSOX1	-1.69984
A_70_P018881	EE791858	RAB5A	-1.52056
A_70_P021066	EE756138	RALB	-1.50786
A_70_P035086	EE860423	RASGRP1	1.8368
A_70_P004646	EE807487	RCSD1	-1.77341
A_70_P042691	EE810408	RDH11	-1.59366
A_70_P041956	EE834986	RIT1	-1.59278
A_70_P065841	EE824727	RNF19B	-1.66316
A_70_P016051	FE025124	RPL22L1	1.62479
A_70_P012651	EE798719	RPS15A	1.5911
A_70_P022251	EE771870	RRAS2	3.15427
A_70_P030132	NM_001104930	RTP4	2.45655
A_70_P046821	EE768685	SCAMP2	-1.71748
A_70_P040206	FE027481	SCARB2	-1.84621
A_70_P020986	EE781754	SEPHS2	-1.5297
A_70_P046571	EE808244	SERINC3	-2.32481
A_70_P068346	EE773591	SGCE	-2.19939
A_70_P043642	DY496954	SLC38A2	-1.61675
A_70_P064276	EE836109	SPC25	1.81339
A_70_P056616	EE798482	STAMBP	1.86532
A_70_P022546	EE830163	STX6	-1.97782
A_70_P052146	DY508913	SUOX	-1.63308
A_70_P009001	FE025645	THOC7	1.54968
A_70_P020971	EE757971	TM4SF1	-1.95644
A_70_P014201	EE770978	TMEM126B	1.6047
A_70_P034601	EE781532	TMEM170A	1.50371
A_70_P058951	EE769551	TMEM45A	1.61793
A_70_P057056	EE780570	TMEM87B	-3.57034
A_70_P066906	EE808558	TOE1	-1.60813
A_70_P041921	GO756461	TPST2	-1.82423
A_70_P022336	EE828448	TRAF3IP2	-1.74258
A_70_P040576	NM_001083735	TRIM2	2.16892
A_70_P046056	DY513108	TRIM39	-1.53353
A_70_P062601	EE784939	TST	1.53377
A_70_P033536	FE038028	TSTD2	-1.66626
A_70_P069216	EE828654	TUBGCP3	-1.78455
A_70_P016181	EE852061	TXNIP	-2.68435
A_70_P019896	EE823241	UQCRQ	2.40802
A_70_P059641	DY494063	URM1	-1.54748
A_70_P064511	EE810558	VAV1	-1.59437
A_70_P025056	EE746939	ZFYVE26	-2.2405
A_70_P036876	EE772334	ZNF25	1.53692
A_70_P014991	EE835026	ZNF93	1.59287

## Sheet: T3
ProbeName	ProbeName	GenbankAccession	HGNC_Approved	FC at T8 R/S
A_70_P015121	A_70_P015121	EE782746	ABI2	2.00674
A_70_P050076	A_70_P050076	EE874137	ACAD9	1.52318
A_70_P055911	A_70_P055911	EE828613	ALOX5	-1.80618
A_70_P066311	A_70_P066311	EE850422	ANKS4B	1.61185
A_70_P053211	A_70_P053211	EE750218	AP1M2	1.87703
A_70_P032961	A_70_P032961	CO001033	Arx	1.70127
A_70_P016736	A_70_P016736	EE866594	ATXN3	2.02208
A_70_P036306	A_70_P036306	EE775207	BAG3	1.65509
A_70_P045891	A_70_P045891	EE773174	CBY1	1.82811
A_70_P036646	A_70_P036646	EE769510	CCNL2	-1.53781
A_70_P029481	A_70_P029481	GO696318	CEBPD	-1.61453
A_70_P017521	A_70_P017521	EE823066	CECR1	-1.97024
A_70_P068032	A_70_P068032	EE752786	CLDN1	-1.93931
A_70_P068051	A_70_P068051	EE829238	CLMP	-2.15937
A_70_P058651	A_70_P058651	EE851359	CRABP1	-1.98843
A_70_P021681	A_70_P021681	EE755227	CREG1	-2.07354
A_70_P004421	A_70_P004421	EE773228	CTNNBIP1	1.60332
A_70_P057162	A_70_P057162	EE825413	CTSF	-1.6301
A_70_P003011	A_70_P003011	EE829048	CYP27A1	-1.78171
A_70_P042571	A_70_P042571	EE822094	DEPDC5	1.69439
A_70_P028831	A_70_P028831	DY495928	DGKA	-1.66099
A_70_P027016	A_70_P027016	EE756197	DNAJB2	1.67181
A_70_P027496	A_70_P027496	EE811055	DULLARD	1.50703
A_70_P006486	A_70_P006486	EE825210	E2F2	1.72964
A_70_P038106	A_70_P038106	EE826336	EFEMP2	-1.90068
A_70_P039111	A_70_P039111		EHD2	-2.1217
A_70_P017236	A_70_P017236	EE793763	EIF3C	-1.96742
A_70_P059681	A_70_P059681	DY502182	F11R	-2.10382
A_70_P009511	A_70_P009511	EE772814	FAM198B	-3.01379
A_70_P038056	A_70_P038056	CU653519	FN1	-1.93262
A_70_P070061	A_70_P070061	DY507008	FTSJD2	-1.90013
A_70_P039821	A_70_P039821	EE761294	FURIN	-2.05123
A_70_P030086	A_70_P030086	NM_001009780	GJB2	2.39822
A_70_P059431	A_70_P059431	EE781931	GLRX	-1.6537
A_70_P048256	A_70_P048256	FE025161	GMEB1	-1.72034
A_70_P016726	A_70_P016726	CN823517	GPM6B	1.58463
A_70_P041636	A_70_P041636	AY485676	HIF1A	-3.86931
A_70_P030971	A_70_P030971	EE801047	HLA-DMB	-1.65551
A_70_P025771	A_70_P025771	NM_001101866	IDO1	1.74884
A_70_P070251	A_70_P070251	EE815532	IER5	-1.80334
A_70_P026671	A_70_P026671	EE748059	IgM	5.21464
A_70_P019396	A_70_P019396	EE784143	ITFG1	-1.79637
A_70_P064536	A_70_P064536	EE807238	ITGB7	-1.67184
A_70_P042061	A_70_P042061	EE864115	KANK1	1.94222
A_70_P033446	A_70_P033446	EE858725	KCTD1	1.81791
A_70_P002361	A_70_P002361	EE780996	KIAA0947	1.813
A_70_P019151	A_70_P019151	EE782590	LAMA3	2.13742
A_70_P054646	A_70_P054646	EE822881	LAT	1.59942
A_70_P017891	A_70_P017891	EE748738	LCP1	-1.96895
A_70_P006221	A_70_P006221	EE793518	LOC100295741	3.01478
A_70_P065086	A_70_P065086	EE748435	LOC618430	1.51968
A_70_P057556	A_70_P057556	EE831432	LOC786469	1.51851
A_70_P006201	A_70_P006201	FE031048	MAPRE1	-3.7141
A_70_P007481	A_70_P007481	EE819847	MARS	-1.74366
A_70_P030871	A_70_P030871	EE749248	MCM5	-1.50763
A_70_P036071	A_70_P036071	EE822954	MMP9	-2.37232
A_70_P037411	A_70_P037411	EE798177	MT1	2.64237
A_70_P063966	A_70_P063966	EE782479	MXRA7	2.09352
A_70_P030411	A_70_P030411	NM_001009426	MYC	1.51429
A_70_P036560	A_70_P036560	EE810711	MYD88	-2.26121
A_70_P069481	A_70_P069481	EE822585	NAGA	-2.1533
A_70_P050306	A_70_P050306	EE828043	NCF1	-2.62932
A_70_P029546	A_70_P029546	EE774628	NCLN	1.64542
A_70_P044346	A_70_P044346	FE030223	NEXN	-2.54967
A_70_P051317	A_70_P051317	NM_001009479	NPPC	2.54702
A_70_P037401	A_70_P037401	EE823523	NSMAF	-1.64319
A_70_P001091	A_70_P001091	FE027551	NUDT15	1.89949
A_70_P059006	A_70_P059006	CU655165	OLFML3	-3.07839
A_70_P025861	A_70_P025861	FE023464	OR4X1	1.8835
A_70_P034921	A_70_P034921	EE798160	PAIP2B	1.88483
A_70_P028751	A_70_P028751	EE824619	PDRG1	-2.05867
A_70_P028746	A_70_P028746	DY495666	PIGO	-1.68465
A_70_P047271	A_70_P047271	EE821212	POLDIP3	-1.6232
A_70_P056516	A_70_P056516	EE748706	POLR1B	-1.76585
A_70_P030147	A_70_P030147	NM_001009261	PRND	-2.47242
A_70_P027871	A_70_P027871	DY501149	QSOX1	-2.15938
A_70_P028991	A_70_P028991	EE831522	RAB7B	1.78075
A_70_P035086	A_70_P035086	EE860423	RASGRP1	2.1564
A_70_P036551	A_70_P036551	DY511836	RMND5B	-1.5588
A_70_P050706	A_70_P050706	EE800761	RN28S1	1.78416
A_70_P006646	A_70_P006646	EE860416	ROD1	-2.50628
A_70_P046821	A_70_P046821	EE768685	SCAMP2	-1.76359
A_70_P031021	A_70_P031021	EE830529	SERPINB6	1.74719
A_70_P068346	A_70_P068346	EE773591	SGCE	-2.23928
A_70_P054216	A_70_P054216	EE831089	SIGLEC8	-1.60256
A_70_P060686	A_70_P060686	NM_001142890	SLC25A19	-1.70383
A_70_P020136	A_70_P020136	EE823121	SLC39A11	-1.64982
A_70_P033431	A_70_P033431	EE817980	SMARCD2	-1.79869
A_70_P054656	A_70_P054656	EE764907	SSRP1	4.74183
A_70_P056616	A_70_P056616	EE798482	STAMBP	1.59187
A_70_P039531	A_70_P039531	NM_001009243	STAR	-2.00872
A_70_P058176	A_70_P058176	EE835615	STK39	1.97406
A_70_P031251	A_70_P031251		TGFBR2	-1.76347
A_70_P057326	A_70_P057326	EE817352	TINF2	-1.62187
A_70_P057056	A_70_P057056	EE780570	TMEM87B	-3.60094
A_70_P054116	A_70_P054116	EE809227	TRAF7	-1.60745
A_70_P066136	A_70_P066136	EE847713	TRIM2	2.606
A_70_P046056	A_70_P046056	DY513108	TRIM39	-1.85849
A_70_P008696	A_70_P008696	EE808271	TSPAN14	1.55913
A_70_P064596	A_70_P064596	EE818947	TTF1	-1.70511
A_70_P009121	A_70_P009121	EE845177	UBQLN2	1.76366
A_70_P019896	A_70_P019896	EE823241	UQCRQ	2.45413
A_70_P064511	A_70_P064511	EE810558	VAV1	-1.88659

## Sheet: T8
ProbeName	GenbankAccession	HGNC_Approved	FC T8 R/S
A_70_P005616	EE863008	ACSL3	-2.07212
A_70_P011691	DY495094	ADAMTS2	-2.10845
A_70_P006406	EE842771	ADCY4	1.57365
A_70_P018236	DQ239684	AGAP1	-1.89079
A_70_P010106	DY496022	AIF1	-1.60755
A_70_P066081	FE024231	ALG9	1.86795
A_70_P037711	EE773783	ARID1B	1.71594
A_70_P057701	DY482065	ARMCX3	-1.9414
A_70_P027466	EE832412	ASAH1	-1.50886
A_70_P016736	EE866594	ATXN3	1.88658
A_70_P004611	EE770230	AVPI1	-1.8552
A_70_P046081	EE827715	B4GALNT1	1.51347
A_70_P032331	EE784246	BAZ2A	1.57308
A_70_P069036	EE819137	BCAP31	-1.53311
A_70_P051101	NM_001009444	BCAT1	1.7964
A_70_P064951	EE825911	BET1L	-1.53405
A_70_P024526	EE776146	BIN1	1.97809
A_70_P015491	FE024794	BLVRA	-1.71778
A_70_P023201	EE861888	BOLA	2.44118
A_70_P043041	EE801844	BOLA-DOB	2.10948
A_70_P007306	EE843558	C15orf62	1.90469
A_70_P069126	EE826817	C1QA	2.00603
A_70_P067951	EE824015	C1QB	2.25547
A_70_P038371	EE828512	C1QC	3.10806
A_70_P022821	EE824067	C20orf112	1.69309
A_70_P011101	EE756682	C2CD3	1.55003
A_70_P019721	EE787688	C4BPA	3.01087
A_70_P059291	NM_174400	CALCOCO2	-1.50655
A_70_P045891	EE773174	CBY1	1.87714
A_70_P066641	FE023374	CCDC125	1.95334
A_70_P008916	EE811189	CCL22	1.87518
A_70_P005691	EE828214	CCND2	1.56103
A_70_P046901	EE843318	CD109	-1.84424
A_70_P024806	EE808232	CD2	1.6498
A_70_P039352	NM_001009417	CD247	1.78097
A_70_P037466	EE804052	CD52	3.26838
A_70_P059796	EE833237	CD59	1.57165
A_70_P046731	EE825298	CDC42EP3	1.66943
A_70_P010906	EE835382	CDH3	3.5502
A_70_P004976	NM_001142510	CDKN1C	1.7649
A_70_P004246	EE872942	CLIC4	-1.53537
A_70_P065896	EE791412	CMBL	2.2546
A_70_P021681	EE755227	CREG1	-2.50354
A_70_P065421	EE813612	CYFIP2	1.69763
A_70_P024321	EF635857	CYP24A1	2.40897
A_70_P003011	EE829048	CYP27A1	-2.00187
A_70_P046961	EE781131	DECR1	1.93174
A_70_P015751	FE025511	DIAPH3	-1.57886
A_70_P007061	DY478795	DSTN	-1.62313
A_70_P063516	FE036218	ELF3	2.36449
A_70_P007051	FE036016	EPB41L4A	1.84632
A_70_P042716	EE867312	EPS8	-1.87947
A_70_P037331	EE855465	ETV1	-3.33631
A_70_P058376	EE841796	FAM105A	-1.63862
A_70_P049436	EE785395	FAM107B	2.10273
A_70_P005921	CO202391	FAM162A	1.62887
A_70_P009511	EE772814	FAM198B	-5.67742
A_70_P058156	EE834886	FAM60A	1.511
A_70_P010826	EE786199	FBP1	2.52138
A_70_P031991	EE850664	FKBP14	-1.95047
A_70_P002286	EE771278	FKBP1A	-1.52907
A_70_P038566	CO202384	FKBP7	-1.67438
A_70_P034461	EE821928	FNBP1	1.62418
A_70_P030851	EE824381	FXYD6	-1.84041
A_70_P027011	CN824409	GGTA1	2.53612
A_70_P006901	EE757451	GJB2	1.8936
A_70_P006166	EE778907	GPD2	-1.63143
A_70_P061866	EE749715	GPR56	1.58363
A_70_P016556	DQ223552	GSTM3	-2.65642
A_70_P041821	EE828358	HAO1	-2.03074
A_70_P036801	CN823500	HDGF	1.9348
A_70_P062316	EE864453	HEY1	1.56353
A_70_P034661	EE780305	HOOK1	-1.88779
A_70_P041006	EE803390	HSPA13	-1.79048
A_70_P025771	NM_001101866	IDO1	2.57569
A_70_P026671	EE748059	IgM	6.00174
A_70_P045736	EE793564	IL12RB1	2.10474
A_70_P039706	NM_001009392	IL6	-1.74423
A_70_P045796	EE794218	IRF4	1.86208
A_70_P055011	EE824452	KATNB1	1.53989
A_70_P045841	EE823514	KCTD12	1.52166
A_70_P060931	EE778019	KDR	1.506
A_70_P030496	EE822275	LAMP1	-1.6919
A_70_P043536	EE859153	LDLRAD3	2.73118
A_70_P055486	DY492560	LHX3	1.51933
A_70_P001916	EE778651	LIPA	-2.99197
A_70_P052471	EE830744	LOC100270756	1.74688
A_70_P006221	EE793518	LOC100295741	4.43404
A_70_P039651	NM_001009274	LOC443255	1.72163
A_70_P043301	EE861328	LOC524974	1.91527
A_70_P031786	EE755865	LOC616942	2.49763
A_70_P064766	EE861131	LOC698063	-1.88291
A_70_P043751	FE028439	LOC784517	2.0067
A_70_P035291	EE808435	LOC788943	-2.29148
A_70_P023426	EE869818	LOC790411	1.62767
A_70_P051366	NM_001009332	LPAR1	-2.18864
A_70_P055836	EE816528	LPCAT1	1.51476
A_70_P065466	EE777791	LRRC1	2.22075
A_70_P062221	EE814972	LXN	-1.60143
A_70_P016801	M32495	LYZ2a	2.03335
A_70_P003161	EE806885	MAGED1	1.54425
A_70_P063431	FE030847	MAGL3	1.53966
A_70_P006201	FE031048	MAPRE1	-2.52923
A_70_P050681	EE792909	MGC126945	2.43395
A_70_P061286	EE755207	MPZL1	-2.18798
A_70_P038421	DY490800	MSR1	-2.54079
A_70_P021486	EE837472	MTG1	1.71512
A_70_P055766	EE842349	MXRA7	2.9379
A_70_P069481	EE822585	NAGA	-1.94109
A_70_P053221	EE831264	NFE2L2	-1.51409
A_70_P051317	NM_001009479	NPPC	2.33977
A_70_P001091	FE027551	NUDT15	2.5699
A_70_P059006	CU655165	OLFML3	-2.44097
A_70_P002696	FE036047	OSTM1	-1.65204
A_70_P010096	EE823357	P2RX4	-1.54788
A_70_P036226	EE816878	P4HA2	-1.69014
A_70_P034921	EE798160	PAIP2B	1.83011
A_70_P053796	FE024116	PEBP1	-1.99147
A_70_P048531	EE785238	PIGK	1.69707
A_70_P027601	DY492641	PLIN3	-1.64815
A_70_P003456	CU653107	PLSCR4	-2.02417
A_70_P069176	EE784328	PPFIBP1	-1.56473
A_70_P070606	EE805919	PTDSS2	1.51655
A_70_P000236	EE752424	PYROXD1	-1.57325
A_70_P011511	DY500857	QDPR	1.50662
A_70_P027871	DY501149	QSOX1	-1.72014
A_70_P035086	EE860423	RASGRP1	2.12244
A_70_P050881	EE754478	RCN1	-1.92916
A_70_P036271	DY508988	RNASET2	-1.8043
A_70_P005521	EE801517	RNF13	-1.70979
A_70_P014846	CN821979	RUNDC3B	1.57298
A_70_P034226	CN822516	S100B	-2.35332
A_70_P012686	EE779013	SAT1	-1.68723
A_70_P063086	EE810706	SEC11C	-2.09568
A_70_P028301	FE031228	SEC24C	1.64008
A_70_P049061	FE024093	SERP1	-1.76746
A_70_P030776	EE773337	SFRP2	1.73686
A_70_P068346	EE773591	SGCE	-2.9894
A_70_P048931	EE751808	SLC38A9	2.15708
A_70_P024377	EU048233	SLC5A8	1.70305
A_70_P024376	EU048233	SLC5A8	1.63971
A_70_P020341	EE778270	SORL1	-1.67037
A_70_P064166	EE816385	SPATA13	-1.56242
A_70_P058176	EE835615	STK39	2.27971
A_70_P071856	FE035412	SYTL2	-4.67526
A_70_P027226	CN822495	TAGLN3	1.7283
A_70_P061776	EE749452	TBC1D10C	1.53785
A_70_P034616	EE772219	TBC1D4	1.70587
A_70_P017181	EE771342	TF	-3.56744
A_70_P001851	EE759013	TIMP2	-2.16466
A_70_P062571	EE866593	TMEM209	1.64109
A_70_P057056	EE780570	TMEM87B	-7.17606
A_70_P067461	DY495140	TNFRSF12A	-1.71832
A_70_P008296	CN821983	TNFRSF16	2.33255
A_70_P057971	EE824924	TOX	2.38454
A_70_P040646	EE828924	TRIM45	-1.60456
A_70_P005756	EE778213	TRIM62	1.74869
A_70_P064586	EE827503	UBA5	-1.61534
A_70_P055131	EE769363	UPB1	1.96269
A_70_P019896	EE823241	UQCRQ	2.27341
A_70_P038221	EE813270	WDR1	1.66841
A_70_P029841	EE819659	WIPI1	-1.53382
A_70_P045016	FE021015	WNT2B	2.8721
A_70_P062811	EE826065	WSB1	-1.66844
A_70_P042216	EE850541	XBP1	-2.23517
A_70_P063541	EE861998	ZNF148	-1.91178
A_70_P035341	FE038223	ZNF362	2.4351
A_70_P052151	EE806131	ZNF652	1.60677
