# Supplementary material for: Gene Expression Profiling of Dendritic Cells Reveals Important Mechanisms Associated with Predisposition to Staphylococcus Infections
Source: PLoS One. 2011 Aug 12;6(8):e22147. doi: 10.1371/journal.pone.0022147 (PMC3155527; doi:10.1371/journal.pone.0022147)
Supplement: Table S4 — List of primer sequences used in RT-qPCR. (XLS) [file pone.0022147.s004.xls]

## Sheet: Feuil1
Gene	5' primer	Primer sequence	3' primer	Primer Sequence
GCSF	OVGCSFF1	GACGAGCTGCCTAGACCAAC	OVGCSFR1	AAGGTGGGAGCCAACTCTG
MCSF	OVMCSFF1	GGCCAGTAGAGTGCCTTCAG	OVMCSFR1	AACAGGATCTCGTGGTGGAG
GMCSF	GMCSF-F2	CATGTGGATGCCATCAAGGA	GMCSF-R2	CATCCATCACAGCAGCAGTGT
IL6	OvIL6-F3	TAACCACTCCAGCCACACAC	OVIL6-R3	GCGTTCTTTACCCACTCGTT
IL10	OVIL10 F1	GTGCTCTGTTGCCTGGTCTT	OVIL10 R1	GGGTCGGATTTCAGAGGTTT
IL12B	Ovine IL-12P40F	GAATTCTCGGCAGGTGGAAG	Ovine IL-1240R	GTGCTCCACGTGTCAGGGTA
IL15	IL-15 F1	GGCATTCATGTCTTCATTTTGG	IL-15 R1	CAGACTGCCAGTTTGCTTCTGT
IL-1a	OvIL-1AF	CCTCGGAAACCTCCAAGACAT	OvIL-1AR	GGCTGTCACCATCACCACATT
IL-1b	Ovil-1BF2	TGGTGCTGGATAGCCCATGT	Ovil-1B R2	CCACTTCTCGGCTCATTTCC
IL-8	OVIL-8F2	CTTCCAAGCTGGCTGTTGCT	OVIL-8R2	CTTGACAGAACTGCAGCTTCACA
TNFa	TNF-A F2	CCCTTCCACCCCCTTGTT	TNF-AR2	TGGCAGAGAGGATGTTGACCTT
TLR2	OVTLR2F	ATTGAAAAGAGCCGCAAAAC	OVTLR2R	AGTGGGAGAAGTCCAGCTCA
TLR4	OVTLR4F	GATTGTCTTCCACGGCATCT	OVTLR4R	CCTGCCATTTTCAAGGTCTG
TLR6	OVTLR6F	ACTTTGCCCACCACAATCTC	OVTLR6R	ATGGGTTCCAGCAAGATCAG
CASP3	OVCASP3F1	ACGGAAGCAAATCAGTGGAC	OVCASP3R1	CATGCCAGTATTTTCGTGGA
TNFRSF18	TNFRSF18F1	GAGGGCTCTGTCCGTGTATC	TNFRSF18R1	CAGCATTGTGCGTCTTGTTT
FGF18	OVFGF18F1	CCCAGCTCCTAGTGGAGACA	OVFGF18R1	CTTGCCTTTCCGGTTCATAC
CFOS	OVCFOSF1	AGCCGCTAGGATGAACTCAA	OVCFOSR1	CAAGCGGAGACAGACCAACT
CCR3	OVCCR3F1	AGGTGGAAAGAGTGGGCTTT	OVCCR3R1	CCGGTCTATGGTCAAGAGGA
EDNRB	OVEDNRBF1	CAATGCGAAAGGTCCTGATT	OVEDNRBR1	AGGTGCTGGAAAGCAACATT
SULF2	OVSULF2F1	GGAAGGCTGGGAAGGTTAAG	OVSULF2R1	CACAGGTCTGCTGGAAATCA
CDH1	OVCDH1F1	AGACAGAAGCTGGCAAGAGG	OVCDH1R1	CCATCTCCAAGCCCATTTTT
MLLT1	OVMLLT1F2	ACACTGATGAGCTGGTGGAG	OVMLLT1R2	CATCCAGGGAGAAGAGGTCA
SFRS5	OVSFRS5F1	ATTCACTGGCCGTCGTTTTA	OVSFRS5R1	GTGCTGCAAGGCGATTAAGT
MT1E	OVMT1EF1	TCTGCTTGCCACTTGTTCTG	OVMT1ER1	GAGCAGTTCGGGTCCATTT
CLDN5	OVCLDN5F1	ATTCTCGGCTTGGTGCTGT	OVCLDN5R1	GATGTTGTGGTCCAGGAAGG
CDH3	OVCDH3F1	CCTCGAAGCTGACCTCAAAG	OVCDH3R1	AATCAAACTGCCCATGTTCC
PRG3	OVPRG3F1	CTGAGTGGTGAGGTGCTTGA	OVPRG3R1	GCACTGCACGTCCTCATCTA
MMP12	OVMMP12F1	GTCCTAGCCCAACGTGTCAT	OVMMP12R1	ACCGAAGTGAACTGGCAAAC
TRIM2	OVTRIM2F1	ATCTTCAAGGGGTAGCAGCA	OVTRIM2R1	CCTCGTATGCCAAAACGACT
IDO1	OVIDO1F1	AGAAGGGGGAGTATGGGAGA	OVIDO1R1	TGCAACAGAGGATGAGTGGA
SSRP1	OVSSRP1F1	CTGAGTGGTGAGGTGCTTGA	OVSSRP1R1	GCACTGCACGTCCTCATCTA
TNC	OVTNCF1	ACACGCTGAGGATCTTTGCT	OVTNCR1	CTGTGGTGAACTTGGTGGTG
SERPINE1	OVSERPINE1F1	GACATCCTGGAATTGCCCTA	OVSERPINE1R1	AGCGGCACCTCTTTCTCATA
CTGF	OVCTGFF2	AGTCCATCAACCCCAGACAC	OVCTGFR2	TCTACTGGCCTCCTCCCACT
POSTN	OVPOSTNF1	TGAGCCAAGACAAAAGAGCA	OVPOSTNR1	CCCACAATCTCCCTCATGTT
OLFML3	OVOLFLM3F1	CCCTGCCATGTGTAGAGGTT	OVOLFLM3R1	CTCATTTCTTCTGCCCTTGC
SYTL2	OVSYTL2F1	TGGCACCAAAGCACATAAGA	OVSYTL2R1	TCCATGTTAGGACAATGAGACTG
TNC	OVTNCF1	ACACGCTGAGGATCTTTGCT	OVTNCR1	CTGTGGTGAACTTGGTGGTG
MYD88	OVMYD88F1	GGATGGTGGTGGTTGTCTCT	OVMYD88R1	AGAGGCTGAGCGCAAACTTA
CIQB	C1QBqF1	GGGTGAATCGGGAGACTACA	C1QBqR1	TTGGTGATAACGTGGTCGAA
TY	TYqF1	GTCATCTTGGAGGGTCGTCT	TYqR1	TCGAGCCATCTGCTGTTTTT
HPRT	OVHPRTF1	TCCTCATGGACTAATTATGGACAG	OVHPRTR1	CCACCCATCTCCTTCATCAC
GAPDH	Taq_OVGAPDH_S	TGAGGACCAGGTTGTCTCCTG	Taq_OVGAPDH_AS	CCCCAGCATCGAAGGTAGAA
RP-19	RP19F	CAACTCCCGCCAGCAGAT	RP19R	CCGGGAATGGACAGTCACA
